# Supplementary material for: Tubular CPT1A deletion minimally affects aging and chronic kidney injury
Source: JCI Insight. 2024 Mar 22;9(6):e171961. doi: 10.1172/jci.insight.171961 (PMC11063933; doi:10.1172/jci.insight.171961)
Supplement: Supporting data values [file jciinsight-9-171961-s288.xlsx]

## Sheet: Fig 1 J
	Old mice			Young mice
	WT	KO		WT	KO
	0.263673	6.27777		0	1.66288
	0.200248	1.01761		0	7.79369
	0.275957	3.57517		0	12.2411
	0.297663	2.63027		0	3.91681
	0.326644	2.67904
		2.95266
Ave	0.272837	3.18875

## Sheet: Fig 1 K
	Normalize to tissue weight
	nmol/mg
CPT1 hom Pax8	3.02132
CPT1 hom Pax8	3.05766
CPT1 hom Pax8	2.799
CPT1 hom Pax8	2.55315
CPT1 hom Pax8	3.21799
CPT1 hom Pax8	2.70459
CPT1 hom Pax8 LC1	4.13723
CPT1 hom Pax8 LC1	3.76098
CPT1 hom Pax8 LC1	4.60112

## Sheet: Fig 2 B
outer cortex				inner cortex
young		old		young		old
WTy super	KOy super	WTo super	KOo super	WTy deep	KOy deep	WTo deep	KOo deep
0.02	0.01	0.059701	0.06	0.095238	0.125	0.481481	0.769231
0.02	0.01	0.117647	0.184615	0.1	0.071429	0.538462	0.942857
0.04	0	0.046154	0.296296	0.194444	0.076923	0.4	1.36
0.02	0.01	0.089286	0.075	0.055556	0.302326	0.689655	0.708333
0.03	0.08	0.068182	0.155556	0.111111	0.457143	0.48	1.23809
0	0.04		0.058824	0.064516			0.75
0.02

## Sheet: Fig 2C
young	young	old	old
WT	KO	W 24 mo	KO 24 mo
841.366	1031.94	857.326	672.235
756.555	947.752	678.623	833.75
866.176	999.009	637.186	777.99
787.301	896.28	847.562	692.034

## Sheet: Fig 2 D
	young	young	old	old
	WT	KO	WT old	KO old
	50.0706	34.8504	56.65	44.3873
	6.1429	14.5211	17.983	193.017
	27.4377	2.21001	29.0456	86.7442
	6.96156	9.70883	86.5719	45.1186
	15.8447	5.28809	81.282	103.153

## Sheet: Fig 3B
Picosirius red
WT young	KO young	WT old	KO old
0.655571	0.695818	9.44767	11.2838
0.33125	0.640375	11.542	14.3156
0.5114	0.695818	11.9245	11.6312
1.3788		11.3822	13.4426
		11.0191	13.3108
			12.2942

## Sheet: Fig 3D
collagen I
WT	KO	WTO	KOO
3.6026	5.9954	13.4444	10.5044
7.9514	7.6982	7.4994	4.4738
5.8452	1.7878	15.5924	6.3718
		10.3802	5.692
		5.5296	7.3784
			6.8578

## Sheet: Fig 3 F
F4/80 quantification
	young		aged
	WT	KO	WT	KO
	21.6	10	36.1	48.7
	15.7	12.5	41.5	41.1
	10	2.5	41.7	70.7
	24.2	16.4	39.7	49.7
				56.8
				52.7

## Sheet: Fig 3 G
IL-1b	young	young	old	old
	WTy	KOy	WTold	KOold
	0.30226	0.92766	0.37207	0.13446
	0.41378	0.61558	0.86696	0.5939
	0.36002	1.2055	0.38938	0.51526
	0.56121	0.48495	0.44836	1.07376
	1	0.31933	1.17903	0.31016
	0.26976			1.29869

## Sheet: Fig 3H
young		Aged
WT	KO	WT	KO
1	1.29604	0.76319	6.23915
10.5919	2.10663	2.25451	2.02035
1.70891	37.0251	33.7269	2.21516
0.77355	122.677	7.74479	1.71934
3.30142	123.004	1.05716	88.8966
			2.03914

[truncated: 33 more sheets: Fig 3J, Fig 4B, Fig4D, Fig 4E, Fig 4G, Fig 4 H, Fig 5 B, Fig 5 C, Fig 5 E, Fig 6C, Fig 6F, Fig 6G, Fig 6 I, Fig 6 J, Fig 7A, Fig 7B, Fig 7D, Fig 7F, Fig 7H, Fig 7J …]
